# Supplementary material for: New tools for a new age: An evolution or revolution in higher education?
Source: F1000Res. 2015 Dec 23;4:1502. [Version 1] doi: 10.12688/f1000research.7533.1 (PMC4712776; doi:10.12688/f1000research.7533.1)
Supplement: Supplementary file 1 [file f1000research-4-8112-s0000.tgz]

Archive with 1 entries (1 files):
- 3b56e5ee-f8c1-4ba5-bf5f-d9ee27c65fbf.mp4
